# Supplementary material for: Chitin Deacetylase 1 Gene as an Optimal RNAi-Based Target for Controlling the Tomato Leaf Miner Tuta absoluta
Source: Insects. 2024 Oct 25;15(11):838. doi: 10.3390/insects15110838 (PMC11595049; doi:10.3390/insects15110838)
Supplement: Supplementary file 1 [file insects-15-00838-s001.zip]

Archive with 1 entries (1 files):
- insects-3245885-supplementary.pdf
